# Supplementary material for: TIPRL potentiates survival of lung cancer by inducing autophagy through the eIF2α-ATF4 pathway
Source: Cell Death Dis. 2019 Dec 20;10(12):959. doi: 10.1038/s41419-019-2190-0 (PMC6925247; doi:10.1038/s41419-019-2190-0)
Supplement: Supplementary file 7 — Supplementary Table. S1 [file 41419_2019_2190_MOESM7_ESM.xlsx]

## Sheet: Sheet1
Supplementary Table. S1. The correlation between TIPRL expression and stage in NSCLC patients
NSCLC	Total, n	TIPRL		P
Stage		Negative, n (%)	Positive, n (%)
IA	25	10 (40.0 %)	15 (60.0 %)	0.045
IB	47	16 (34.0 %)	31 (66.0 %)
IIA	19	3 (15.8 %)	16 (84.2 %)
IIB	31	6 (19.4 %)	25 (80.6 %)
IIIA	47	4 (8.5 %)	43 (91.5 %)
IIIB	6	1 (16.7 %)	5 (83.3 %)
IV	4	0 (0 %)	4 (100 %)
P value was calculated from linear by linear associations. (n=179)
