# Supplementary material for: TIPRL potentiates survival of lung cancer by inducing autophagy through the eIF2α-ATF4 pathway
Source: Cell Death Dis. 2019 Dec 20;10(12):959. doi: 10.1038/s41419-019-2190-0 (PMC6925247; doi:10.1038/s41419-019-2190-0)
Supplement: Supplementary file 8 — Supplementary Table. S2 [file 41419_2019_2190_MOESM8_ESM.xlsx]

## Sheet: Sheet1
Supplementary Table. S2. Primers used in this study
Primer	Sequence (5’-3’)
ATF4-F	CCCCTTCACCTTCTTACAACC
ATF4-R	GGGCTCATACAGATGCCACTA
CHOP-F	CTGCAGAGATGGCAGCTGAGTC
CHOP-R	TGCTTGGTGCAGATTCACCATTC
p62-F	GGAGAAGAGCAGCTCACAGCCA
p62-R	CCTTCAGCCCTGTGGGTCCCT
ATG7-F	AGGAGATTCAACCAGAGACC
ATG7-R	GCACAAGCCCAAGAGAGG
NBR1-F	GGAAGCAGAAGAAGACCTGACTG
NBR1-R	CCAGAGTCTGTGAGGTCGTGAG
TIPRL-F	GCCATCTCTCCCTGAAATGA
TIPRL-R	GTTCCGTGAAGAGGGAAGGT
β-actin-F	CAAGAGATGGCCACGGCTGCT
β-actin-R	TCCTCCTGCATCCTGTCGGCA
